# Supplementary material for: Programed Thermoresponsive Polymers with Cleavage-Induced Phase Transition
Source: Molecules. 2022 Sep 18;27(18):6082. doi: 10.3390/molecules27186082 (PMC9501266; doi:10.3390/molecules27186082)
Supplement: Supplementary file 1 [file molecules-27-06082-s001.zip]

Archive with 1 entries (1 files):
- molecules-1923642-supplementary.pdf
